# Supplementary material for: RANK signaling increases after anti-HER2 therapy contributing to the emergence of resistance in HER2-positive breast cancer
Source: Breast Cancer Res. 2021 Mar 30;23:42. doi: 10.1186/s13058-021-01390-2 (PMC8008631; doi:10.1186/s13058-021-01390-2)
Supplement: Supplementary file 8 — Additional file 8: Supplementary Table 1. [file 13058_2021_1390_MOESM8_ESM.txt]

Patient	HR_status	TNFRSF11A_Baseline	TNFSF11_Baseline	TNFRSF11A_Surgery	TNFSF11_Surgery
1	HR-	-4.309155042	-10.01789408	NA	NA
2	HR+	-8.086590741	-6.797084124	-7.678659526	-8.433547028
2	HR+	-6.064704762	-7.446133869	-5.300367913	-5.300367913
2	HR-	-6.720697922	-8.943090343	-6.136991286	-5.237296191
2	HR-	-5.731609696	-8.745415495	-4.847330052	-5.714063521
2	HR+	-6.448255551	-7.563732769	-6.35041513	-5.765452629
2	HR-	-4.122765827	-5.925319763	-4.039795401	-5.475894516
2	HR+	-5.463497431	-6.922929049	-6.323151889	-6.060117483
2	HR-	-6.10289395	-8.290520953	-7.091643636	-8.041017563
2	HR+	-6.702261229	-7.206733811	-5.261635112	-6.03924269
2	HR+	-7.307559146	-7.689429781	-6.411122709	-7.925695881
2	HR-	-7.144409824	-8.051300419	NA	NA
2	HR+	-7.183203929	-8.830902185	-5.536343608	-7.252550642
2	HR-	-6.075751298	-6.753823203	-4.374964928	-7.745333378
2	HR-	-3.802288079	-8.067972063	NA	NA
2	HR-	-6.94047077	-9.833555566	NA	NA
2	HR-	-4.332068206	-7.684278868	NA	NA
2	HR-	-4.906117461	-9.758560273	-3.841839941	-8.76839757
2	HR+	-6.357801056	-7.57079478	-5.921823036	-9.051106053
2	HR+	-5.628889644	-6.326861107	-6.174983288	-7.863039282
2	HR-	-4.621926597	-8.13125466	NA	NA
2	HR+	-7.355684119	-8.002047164	-5.539456596	-7.92718675
2	HR-	-5.736069029	-8.295496437	NA	NA
2	HR+	-7.660217169	-7.825276415	-7.839822035	-8.102856441
2	HR+	-5.341472175	-5.907673748	-6.366695032	-6.979671909
2	HR+	-6.073821933	-8.14911006	-6.545628972	-5.73827405
2	HR-	-6.751278711	-7.668816551	NA	NA
2	HR-	-5.180493967	-8.235776403	NA	NA
2	HR-	-8.788574293	-6.914105175	-6.028339439	-5.25073186
2	HR-	-6.997571711	-8.204022588	-4.969981811	-7.697902266
2	HR-	-3.99477297	-7.918151689	-4.109172746	-7.767913173
2	HR-	-5.742903575	-7.106957145	-5.532406679	-8.130666002
2	HR+	-6.321952723	-6.373483024	-4.468455962	-4.998970679
2	HR+	-4.836389158	-8.25303591	-4.25552627	-8.653118635
2	HR-	-4.548729648	-6.573391702	-4.860115676	-9.367910316
2	HR-	-5.365389326	-7.357352007	-4.258754419	-6.794807319
2	HR-	-4.306898183	-8.110125219	-3.498539904	-9.132745924
2	HR+	-7.698705495	-8.492254618	-6.77774055	-9.099668644
2	HR+	-7.440544517	-8.288541423	-6.357434208	-8.122968955
2	HR+	-7.330747802	-5.002125055	-5.430382028	-8.489275717
2	HR+	-6.659102972	-7.627394112	-6.459944196	-7.459944196
2	HR+	-6.323135831	-7.185632307	-6.827941537	-7.827941537
2	HR-	-5.532915853	-6.61780475	-4.685618365	-8.54980451
2	HR-	-5.010093849	-8.277866174	-4.040013194	-8.127476035
2	HR+	-7.327964933	-5.235315645	-6.343624944	-7.803056562
2	HR+	-4.426621087	-5.995597883	NA	NA
2	HR+	-7.706544671	-6.993826623	NA	NA
2	HR+	-8.034418235	-7.548991408	-5.018625387	-7.957224842
2	HR-	-7.120377363	-7.660945745	NA	NA
2	HR-	-5.889055828	-7.889055828	-4.678894403	-6.415859998
2	HR+	-5.687341483	-6.031989654	-5.678677402	-7.830680495
2	HR-	-3.350621106	-9.994477296	NA	NA
2	HR-	-6.284433581	-6.198703707	-4.524348577	-3.921856152
2	HR+	-6.723198926	-8.263767308	-7.236711087	-5.236711087
2	HR+	-6.819457096	-8.06738461	-8.058307686	-9.19581121
2	HR-	-4.889422431	-6.008721359	NA	NA
2	HR+	-7.099201593	-7.128948936	NA	NA
2	HR-	-4.681997474	-10.55974172	NA	NA
2	HR+	-5.88294984	-6.568314237	-6.443769669	-6.733276286
2	HR+	-6.781795054	-7.84890925	NA	NA
2	HR+	-6.152071193	-7.136641152	NA	NA
2	HR-	-7.388435716	-8.775458839	-5.012171339	-12.94290868
2	HR-	-6.55585522	-6.835963139	-4.771380661	-7.969088819
2	HR-	-5.615099623	-8.764846743	NA	NA
2	HR-	-5.491566525	-8.676677931	-4.735357996	-9.039138744
2	HR-	-4.71648538	-7.033157749	NA	NA
2	HR-	-5.331782052	-7.01714645	NA	NA
2	HR-	-4.289932922	-6.807411826	NA	NA
2	HR+	-6.850412643	-7.643961766	-5.713700089	-7.261187885
2	HR-	-4.756368588	-10.06795474	NA	NA
2	HR-	-4.35707941	-7.923426233	-4.686299018	-8.355184002
2	HR+	-7.16463312	-7.579670619	-6.390934734	-8.329534189
2	HR+	-7.330768704	-7.901084429	-5.517375613	-7.205431607
2	HR+	-5.28159117	-8.121986354	-5.961628585	-7.698594179
2	HR-	-5.615023029	-8.326162636	NA	NA
2	HR-	-4.680614202	-5.971064065	-4.435336986	-8.902036605
2	HR-	-4.761190815	-7.294064805	-4.516128401	-7.929430849
2	HR+	-8.495157931	-7.417155419	-7.345976683	-7.280388341
2	HR-	-6.384608709	-6.739703667	-4.861707056	-7.327370628
2	HR+	-6.522240613	-6.69732732	-6.877268275	-7.172724158
2	HR+	-8.255300631	-7.778862587	-5.334765514	-8.674615517
2	HR+	-7.358083603	-8.59074436	-5.954210246	-8.186871002
2	HR-	-7.165833247	-7.045539013	-5.308802113	-7.204966302
2	HR+	-6.648994664	-7.248456735	-5.980402372	-6.897940212
2	HR-	-3.573969216	-10.17685363	-4.666617122	-8.143823442
2	HR-	-5.72451456	-8.112244713	NA	NA
2	HR+	-6.911914421	-7.245338155	-6.445388417	-7.182354011
2	HR+	-6.564478188	-7.495215526	-7.454993643	-7.191959237
2	HR+	-4.633667876	-6.788946101	-5.251294234	-5.736721062
2	HR+	-7.876664075	-7.15419805	-6.341618898	-7.300976914
2	HR+	-6.214087931	-6.905965636	NA	NA
2	HR+	-4.381989909	-8.153225405	NA	NA
2	HR+	-3.191305267	-6.49812647	NA	NA
2	HR+	-6.44558717	-3.766965562	-6.674158106	-3.026085561
2	HR-	-3.209931863	-4.411565724	-4.655670471	-9.255583313
2	HR-	-5.38508388	-7.002467858	NA	NA
2	HR-	-4.743396826	-6.951795975	-4.970116543	-7.487174979
2	HR-	-5.549780548	-8.435609528	-4.763453881	-8.015841042
2	HR-	-4.437076335	-7.464859492	-4.773390978	-7.303905695
2	HR-	-5.710668588	-6.925407437	-3.815478708	-8.277640119
2	HR+	-7.763951074	-9.085879169	-8.202449559	-7.365948292
2	HR-	-7.26750855	-8.419511643	NA	NA
2	HR-	-1.792846308	-2.171357932	NA	NA
2	HR-	-8.467395608	-8.084066968	NA	NA
2	HR+	-6.698693638	-4.993436903	-9.114133446	-5.944208445
2	HR+	-7.06589791	-7.766337628	-5.190381365	-5.619224664
2	HR-	-4.632895023	-10.59041169	-4.104755021	-7.694718203
2	HR-	-5.17465374	-7.62090997	NA	NA
2	HR-	-5.993404733	-8.767845033	NA	NA
2	HR-	-4.91790414	-7.133841539	-4.822720218	-7.388053912
2	HR-	-5.218517348	-6.787882993	-4.754256033	-7.661146628
2	HR-	-5.022129391	-8.44999093	NA	NA
2	HR+	-7.515315494	-7.624249865	NA	NA
2	HR+	-7.469707601	-8.139559	NA	NA
2	HR+	-6.754287357	-6.251787017	-5.356973611	-7.164328533
2	HR+	-5.775309505	-6.874845178	-5.8517332	-8.311164819
2	HR+	-7.469230692	-7.469230692	-6.724651719	-8.184083338
2	HR-	-7.39003182	-7.612424242	-3.962781187	-7.916977497
2	HR+	-7.710922179	-7.086431314	NA	NA
2	HR+	-6.403515763	-7.849315516	NA	NA
2	HR-	-3.447442496	-7.813250289	-3.530211788	-8.105896475
2	HR+	-7.096616417	-8.096616417	-5.275163106	-6.60858684
2	HR-	-4.649550106	-7.971478201	NA	NA
2	HR+	-7.683188171	-7.409013208	-8.072891214	-7.768036632
2	HR-	-3.891308845	-9.503752082	-4.217446628	-7.647731901
2	HR+	-7.161296951	-4.615647374	-6.324646199	-8.199115317
2	HR+	-5.987994349	-2.945407892	NA	NA
2	HR-	-5.108577466	-6.975310935	NA	NA
2	HR-	-3.891986027	-11.69072782	NA	NA
2	HR-	-4.162125209	-6.488000488	NA	NA
2	HR+	-5.017298364	-7.592983051	-5.960286295	-7.400858886
2	HR+	-7.313013498	-7.623353619	NA	NA
2	HR+	-7.61594669	-7.700835588	-6.061886928	-10.48142582
2	HR+	-5.980719601	-3.539284412	-5.026295379	-8.295756054
2	HR-	-5.563518901	-8.148481402	NA	NA
2	HR-	-5.342347919	-9.057509143	-3.848624584	-5.744788773
2	HR+	-6.738266254	-7.105048585	-5.719787406	-6.134824905
2	HR+	-5.841956471	-6.969068389	NA	NA
2	HR-	-4.966441746	-7.615534584	-5.093255837	-8.056729961
2	HR+	-6.963453353	-7.611980982	-6.287445305	-6.287445305
2	HR+	-7.176812857	-8.984167779	NA	NA
2	HR-	-7.886514982	-7.774040253	-4.641152494	-7.119199791
2	HR+	-4.856496422	-7.372511569	NA	NA
2	HR+	-7.871947995	-7.93334854	-6.602058349	-7.415645225
2	HR+	-6.734201571	-7.376649566	-5.530676856	-7.618139697
2	HR+	-6.673127461	-7.632485477	-6.328617348	-8.002389116
2	HR+	-6.950909772	-3.259200458	-4.5745903	-5.658358657
2	HR+	-5.731398014	-7.097525912	-6.195443359	-6.484949976
2	HR+	-6.155461894	-6.792891815	-6.843833871	-6.843833871
2	HR-	-6.364997472	-7.949959973	NA	NA
2	HR-	-5.131876931	-10.21933977	-4.549624704	-7.333000763
